# Supplementary material for: Sarcopenia and Nutrition on YouTube: A Content Quality and Reliability Assessment
Source: Nutrients. 2026 Feb 13;18(4):619. doi: 10.3390/nu18040619 (PMC12943041; doi:10.3390/nu18040619)
Supplement: Supplementary file 1 [file nutrients-18-00619-s001.zip]

Archive with 3 entries (3 files):
- Supplementary S1_RawData_Sarcopenia.xlsx
- Supplementary S2_Videos.xlsx
- Supplementary S3_Exploratory Associations.xlsx
