# Supplementary material for: Sarcopenia and Nutrition on YouTube: A Content Quality and Reliability Assessment
Source: Nutrients. 2026 Feb 13;18(4):619. doi: 10.3390/nu18040619 (PMC12943041; doi:10.3390/nu18040619)
Supplement: Supplementary file 1 [file nutrients-18-00619-s001.zip › Supplementary S1_RawData_Sarcopenia.xlsx]

## Sheet: STAT
ID	GQS_R1	GQS_R2	GQS_R3	D1_R1	D1_R2	D1_R3	D2_R1	D2_R2	D2_R3	D3_R1	D3_R2	D3_R3	D4_R1	D4_R2	D4_R3	D5_R1	D5_R2	D5_R3	D_total_R1	D_total_R2	D_total_R3	JAMA1_R1	JAMA1_R2	JAMA1_R3	JAMA2_R1	JAMA2_R2	JAMA2_R3	JAMA 3_R1	JAMA 3_R2	JAMA 3_R3	JAMA4_AP_R1	JAMA4_R2	JAMA4_R3	JAMA_total_R1	JAMA total_R2	JAMA total_R3	Sub_Grade_R1	Sub_Grade_R2	Sub_Grade_R3	Tech_S_R1	Tech_S_R2	Tech_S_R3	Tech_V_R1	Tech_V_R2	Tech_V_R3	Adv_R1	Adv_R2	Adv_R3	BG_R1
2	4	1	4	1	1	1	0	0	1	1	0	1	0	0	0	0	0	0	0	1	3	0	0	0	0	0	1	0	1	0	1	1	1	3	2	2	2	4	2	1	2	1	1	3	2	0	1	1	1
3	3	2	3	1	1	1	0	0	0	1	0	1	0	0	0	0	0	0	0	1	2	0	1	0	0	0	0	0	1	0	1	1	1	3	3	1	4	5	4	1	3	1	1	3	2	0	0	0	1
4	4	3	3	1	1	1	0	0	0	1	1	1	0	1	0	0	0	0	2	3	2	0	0	0	0	0	0	0	1	0	1	0	1	2	1	1	2	3	3	1	2	1	1	4	1	0	0	0	1
5	2	2	3	1	0	1	0	1	1	1	0	1	0	0	0	0	0	0	0	1	3	0	0	0	0	1	1	0	0	0	1	0	1	1	1	2	4	4	4	1	2	1	1	3	1	1	1	1	1
8	4	4	4	1	1	1	0	1	0	1	1	1	0	1	0	1	0	1	3	4	3	1	1	0	0	1	0	0	1	0	1	0	1	2	3	1	2	2	3	1	2	1	1	2	2	0	0	0	1
9	4	4	4	1	1	1	0	0	0	1	1	1	0	0	0	0	0	0	1	2	2	1	1	1	0	1	0	0	1	0	1	0	1	2	3	2	2	2	3	1	2	1	1	2	1	0	1	1	1
11	4	3	4	1	1	1	0	1	0	1	1	1	0	1	0	0	0	0	2	4	2	1	1	0	0	1	0	0	1	0	1	1	1	3	4	1	3	3	3	1	2	1	1	2	1	0	1	1	1
12	3	2	4	1	1	1	0	0	0	1	0	1	0	0	1	0	0	0	0	1	3	0	1	1	0	0	0	0	1	0	1	0	1	2	2	2	4	2	4	1	2	2	1	3	2	1	1	1	1
15	4	1	4	1	1	1	1	1	1	1	1	1	0	1	1	0	1	0	3	5	4	1	1	1	1	1	1	0	1	0	1	0	1	2	3	3	2	2	2	1	1	1	1	1	1	0	0	0	1
16	5	3	4	1	0	1	0	0	1	1	0	1	1	1	1	0	1	0	3	2	4	1	0	1	1	0	1	1	0	1	1	1	1	3	1	4	2	3	1	1	2	1	1	2	1	1	0	1	1
17	3	3	2	1	0	1	1	1	1	1	1	1	1	1	1	0	1	0	4	4	4	1	1	1	1	0	1	0	1	1	1	1	0	3	3	3	3	3	4	1	3	1	1	3	1	0	0	0	1
18	3	4	3	1	1	1	1	1	1	1	1	1	0	0	0	0	0	0	1	3	3	0	0	0	1	1	1	0	0	0	1	1	1	2	2	2	3	3	3	1	2	1	1	2	1	0	0	0	1
19	3	3	2	1	0	1	0	0	0	1	0	1	1	1	0	0	1	0	3	2	2	1	0	1	0	0	0	1	0	1	1	1	1	3	1	3	3	4	4	1	3	1	1	3	1	0	0	0	1
20	4	3	2	1	1	1	1	0	1	1	0	1	1	1	1	1	1	1	4	3	5	1	1	1	1	0	1	1	1	1	1	1	1	4	3	4	3	2	2	1	1	1	1	2	1	0	1	0	1
21	3	3	3	1	1	1	0	0	0	1	1	1	0	0	0	0	0	0	1	2	2	0	0	0	0	0	1	0	0	0	1	0	1	1	0	2	3	3	3	1	2	1	1	2	1	0	0	0	1
22	4	2	4	1	1	1	0	0	0	1	0	1	0	0	0	0	0	0	0	1	2	1	0	1	0	0	0	0	0	0	1	0	1	1	0	2	2	4	2	1	3	1	1	3	1	0	1	0	1
24	4	3	4	1	1	1	1	1	1	1	0	1	0	1	0	0	0	1	1	3	4	1	1	1	1	1	1	0	0	0	1	1	1	2	3	3	2	3	1	1	2	1	1	2	1	1	1	1	1
25	4	3	4	1	0	1	0	0	0	1	1	1	0	1	0	0	0	0	2	2	2	1	1	1	0	0	0	0	0	0	0	0	0	0	1	1	2	3	2	2	3	1	1	4	1	1	0	1	1
27	4	3	3	1	0	1	1	1	1	1	1	1	1	1	1	0	0	0	3	3	4	1	0	1	1	1	1	0	1	0	1	1	1	3	3	3	3	3	3	1	3	1	1	4	1	1	1	1	1
28	5	3	5	1	0	1	1	1	1	1	1	1	0	0	0	0	0	1	1	2	4	1	1	1	1	1	1	1	1	1	0	0	1	2	3	4	2	3	1	1	4	1	1	4	1	0	0	0	1
29	5	4	5	1	1	1	0	1	0	1	1	1	0	1	0	0	0	0	2	4	2	1	1	1	1	1	1	0	0	0	1	1	1	2	3	3	2	4	2	1	3	1	1	3	1	0	0	0	1
30	4	4	4	0	1	0	0	0	0	1	1	1	0	0	0	0	0	0	1	2	1	1	1	1	0	0	0	0	1	0	0	0	0	1	2	1	2	3	3	1	2	1	1	3	1	0	0	0	1
34	5	4	4	0	0	0	1	1	1	1	1	1	0	1	0	1	0	0	3	3	2	1	1	1	1	1	1	1	1	1	1	1	1	4	4	4	1	2	2	1	3	1	1	2	1	0	0	0	1
35	4	3	4	0	0	0	1	0	1	1	1	1	0	0	0	0	0	0	1	1	2	1	1	1	1	0	1	1	0	1	1	1	1	3	2	4	2	2	2	1	2	1	1	2	1	0	0	0	1
36	5	3	5	1	1	1	1	1	1	1	1	1	0	0	1	0	0	0	1	3	4	1	1	1	1	1	1	1	0	1	1	1	1	3	3	4	1	3	1	1	2	1	1	3	1	1	0	1	1
37	1	1	1	1	1	1	0	0	0	1	0	1	0	0	0	0	0	0	0	1	2	0	0	0	0	0	0	0	0	0	1	0	1	1	0	1	4	5	5	1	3	1	1	4	1	0	1	1	1
39	3	1	2	1	0	1	1	0	1	1	1	1	0	0	0	0	0	0	1	1	3	1	0	1	0	0	0	0	0	0	0	0	0	0	0	1	3	4	3	1	3	1	1	4	1	0	1	0	1
40	4	4	4	1	1	1	1	1	1	1	1	1	0	1	0	0	1	0	3	5	3	1	1	1	1	1	1	0	0	0	1	0	1	1	2	3	2	2	2	1	2	1	1	2	1	0	0	0	1
45	2	4	1	1	1	1	0	0	0	1	1	1	0	0	0	0	0	0	1	2	2	0	1	0	0	0	0	0	1	0	1	1	1	3	3	1	4	3	5	1	3	2	1	3	2	0	0	1	0
46	2	3	2	1	1	1	0	0	0	1	1	1	0	0	0	0	0	0	1	2	2	1	1	1	0	0	0	0	0	0	0	0	0	0	1	1	4	3	5	1	3	1	1	3	1	0	0	0	1
47	5	4	5	1	1	1	0	0	0	1	1	1	0	1	0	0	0	0	2	3	2	0	0	1	0	0	0	0	0	0	1	0	1	1	0	2	2	3	2	1	2	1	1	2	1	0	0	0	1
48	3	4	3	1	1	1	0	0	0	1	1	1	1	0	1	0	0	0	2	2	3	0	0	0	0	0	0	0	0	0	1	1	1	2	1	1	3	2	3	1	2	1	1	2	1	1	0	1	1
51	3	2	3	1	1	1	0	0	0	1	0	1	0	0	0	0	0	0	0	1	2	1	0	1	0	0	0	0	0	0	1	1	1	2	1	2	4	4	3	1	3	1	1	4	1	0	1	1	0
52	4	3	4	1	1	1	0	0	0	1	1	1	0	0	0	0	0	0	1	2	2	1	0	1	0	0	0	0	0	0	1	0	1	1	0	2	2	3	3	1	2	1	1	3	1	0	1	0	1
53	4	3	4	1	1	1	0	0	0	1	1	1	0	0	0	1	0	1	2	2	3	1	0	1	1	0	1	0	0	0	1	1	1	2	1	3	2	3	2	1	3	1	1	3	1	0	1	1	1
54	4	4	4	1	1	1	1	1	1	1	1	1	0	1	0	1	0	1	3	4	4	1	1	1	1	1	1	1	0	1	0	0	0	1	2	3	2	2	2	1	2	1	1	3	1	0	0	0	1
55	5	3	4	1	1	1	0	0	0	1	1	1	0	0	0	0	0	0	1	2	2	1	0	1	0	0	0	0	0	0	1	1	1	2	1	2	2	3	3	1	4	3	1	3	1	0	0	0	1
57	2	1	1	0	0	0	0	0	0	0	0	0	0	0	0	0	0	0	0	0	0	1	0	1	0	0	0	1	0	1	1	0	1	2	0	3	5	5	5	1	5	1	1	5	1	0	1	0	0
58	4	4	4	1	1	1	0	1	0	1	1	1	0	1	0	0	0	0	2	4	2	1	1	1	0	1	0	0	1	0	1	0	1	2	3	2	3	4	3	1	2	1	1	2	1	1	1	1	1
59	3	3	3	1	0	1	1	1	1	1	1	1	0	0	0	0	0	0	1	2	3	1	1	1	1	1	1	0	1	0	0	1	0	2	4	2	3	3	3	1	3	1	1	3	1	0	0	0	1
60	4	2	3	1	1	1	1	0	1	1	1	1	0	0	0	0	0	0	1	2	3	1	0	1	1	0	1	0	0	0	0	0	0	0	0	2	3	4	3	1	3	1	1	2	2	0	1	0	1
[truncated: 14 more columns]

## Sheet: Var_Book
Var	Content	reversed
ID
GQS_R1	Global Quality Scale
GQS_R2
GQS_R3
D1_R1	Discern
D1_R2
D1_R3
D2_R1
D2_R2
D2_R3
D3_R1
D3_R2
D3_R3
D4_R1
D4_R2
D4_R3
D5_R1
D5_R2
D5_R3
D_total_R1
D_total_R2
D_total_R3
JAMA1_R1	JAMA
JAMA1_R2
JAMA1_R3
JAMA2_R1
JAMA2_R2
JAMA2_R3
JAMA 3_R1
JAMA 3_R2
JAMA 3_R3
JAMA4_AP_R1
JAMA4_R2
JAMA4_R3
JAMA_total_R1
JAMA total_R2
JAMA total_R3
Sub_Grade_R1	Personality opinion 1-excellent; 5-very poor	Sub_Grade_R1_rev	Personality opinion 5-excellent; 1-very poor
Sub_Grade_R2		Sub_Grade_R2_rev
Sub_Grade_R3		Sub_Grade_R3_rev
Tech_S_R1	technical sound	Tech_S_R1_rev
Tech_S_R2		Tech_S_R2_rev
Tech_S_R3		Tech_S_R3_rev
Tech_V_R1	technical video	Tech_V_R1_rev
Tech_V_R2		Tech_V_R2_rev
Tech_V_R3		Tech_V_R3_rev
Adv_R1	Advertisment
Adv_R2
Adv_R3
BG_R1	Background
BG_R2
BG_R3
PHH_R1	potential health hazards
PHH_R2
PHH_R3
PHHM_R1	potential health hazards mentioned
PHHM_R2
PHHM_R3
SS_R1	scientifically
SS_R2
SS_R3
Recom_R1	Recommendations
Recom_R2
Recom_R3

## Sheet: lage
Scale	Rater	Mean	Median	SD	Minimum	Maximum
DISCERN	R1	1.54	1	1.16	0	4
	R2	2.37	2	1.2	0	5
	R3	2.66	2	0.99	0	5
JAMA	R1	1.93	2	1.03	0	4
	R2	1.83	2	1.28	0	4
	R3	2.27	2	1.03	1	4
Opinion	R1	3.34	4	0.91	1	5
	R2	2.88	3	0.87	1	4
	R3	3.17	3	1.09	1	5
Scale	Rater	Mean	Median
DISCERN	R1	1.54	1
	R2	2.37	2
	R3	2.66	2
JAMA	R1	1.93	2
	R2	1.83	2
	R3	2.27	2
Opinion	R1	3.34	4
	R2	2.88	3
	R3	3.17	3

## Sheet: ICC
Skala	ICC Einzelmaß	ICC Durchschnitt	95%-KI	N	Cronbach's Alpha
DISCERN total	0.435	0.698	[0.178–0.645]	41	0.784	sig
JAMA total	0.44	0.702	0.504-0.830	41	0.713	sig
pers Opinion	0.541	0.779	0.627-0.875	41	0.797	sig
Sound	0.29	0.083	[-0.078-0.283]	41	0.267	n.s.
Video	[-0.05]	[-0.16]	[-0.116-0.129]	41	[-0.078]	n.s.
Skala	ICC Einzelmaß	ICC Durchschnitt	95%-KI	N	Cronbach's Alpha	Signifikanz	Fleiss' Kappa	z-Wert	p-Wert
DISCERN total	0.435	0.698	[0.178–0.645]	41	0.784	sig
JAMA total	0.44	0.702	[0.504–0.830]	41	0.713	sig
pers Opinion	0.541	0.779	[0.627–0.875]	41	0.797	sig
Sound	0.29	0.893	[-0.078–0.283]	41	0.267	n.s.
Video	-0.05	-0.16	[-0.116–0.129]	41	-0.078	n.s.
Advertisment				41			0.385	4.27	1.92e-05
Background				41			0.312	3.46	0.000542
potential health hazards				41			0.261	2.9	0.00376
potential health hazards mentioned				41			0.114	1.27	0.205
scientifically				41			0.522	5.79	6.98e-09
Recommendations				41			0.194	2.22	0.0267
Skala	Fleiss' Kappa	z-Wert	p-Wert
Advertisment	0.385	4.27	1.92e-05
Background	0.312	3.46	0.000542
potential health hazards	0.261	2.9	0.00376
potential health hazards mentioned	0.114	1.27	0.205
scientifically	0.522	5.79	6.98e-09
Recommendations	0.194	2.22	0.0267

## Sheet: qualitative
ID	Rater 1	Rater 2	Rater 3		Kategorie	duration sec
2.		wirkt sehr unwissenschaftlich, Studienquellen nicht genannt und zu schnell übersprungen um nachvollziehbar zu sein		unwissenschaftlich	Wissenschaftlichkeit / Evidenz
3.		an Zielgruppe vorbei, Empfehlung zu Low-Carb Ernährung ind Intervallfasten bzw. 2 MZ/Tag sehr kritisch zu sehen; sehr breite Herangehensweise mit wenigen zielführenden Infos für Betroffene			Themaverfehlung
4.		Aufmachung und Präsentation wirkt sehr unprofessionell, Informationen aber grundsätzlich nicht falsch - sehr allgemein gehalten, positiv ist Anmerkung zu Freude an Bewegung, Vit. D wird erwähnt			Positiv hervorgehobene Aspekte
5.		nicht evidenzbasierte Empfehlungen zu NEM, kurze und nicht vollständige Angaben zu HLP/Cholesterin/Hormonhaushalt/Ozempic - viele Themen angerissen und mit persönlichen Empfehlungen/Erfahrungen verbunden		unwissenschaftlich	Wissenschaftlichkeit / Evidenz Persönliche Meinung / Bias
8.		Definition und Einflussfaktoren Sarkopenie, empfohlene Eiweißzufuhr genannt, allerdings alte und wenige Quellen; Eigenerfahrung, persönliche Tipps zu Krafttraining			Wissenschaftlichkeit / Evidenz Persönliche Meinung / Bias
9.		einfache Sprache, Beispiele, keine Empfehlung zu standardmäßigen NEM, Aufteilen der EW-Mengen auf Mahlzeiten sehr positiv		einfache Sprache	Positiv hervorgehobene Aspekte
11.	sehr knappe Info bzgl. Ernährung	kurze Ernährungsinfo, aber Anmerkung, dass er kein Profi ist sehr positiv - bildliche Darstellung von enthaltenen Nährstoffen immer anschaulich, Eiweißzufuhrsempfehlung hätte konkreter erläutert werden können (Unterschiede Aktivität - was fällt in welche Kategorie?), Aufteilen der EW-Mengen hat gefehlt	little focus on nutritional aspects		Ernährung Positiv hervorgehobene Aspekte
12.	sehr kurz	sehr wenig Ernährungsinformation, keine evidenzbasierten Quellen und Empfehlungen, NEM im Vordergrund			Wissenschaftlichkeit / Evidenz NEM Formale Qualität
15.		meines Wissens nach Empfehlung zu Kreatin-Supplementation noch nicht in LL verankert da Studienlage nicht eindeutig, ansonsten gut aufbereitet, schlüssig und auf wesentliche Infos reduziert. Studien und Quellen sind angeführt			Ernährung
16.	Video sehr lang	spannende Diskussion und Ansichten, für med. Personal geeigent, für Betroffene wahrscheinlich schwierig zu folgen. Leider keine genannte Evidenz zu getätigten Aussagen, auch nicht zu Proteinempfehlungen, schlussendlich keine konkrete Zusammenfassung	very informative and relevant, lvery long video	zu lang	Formale Qualität	2995
17.	Zusammenfassung von Studien, keine Praxisempfehlungen	für Patient*innen zu wissenschaftlich, Output für die Praxis für Betroffene nicht greifbar. Eine Meta-Analyse als Quelle heranzuziehen aus meiner Sicht schwierirg, v.a. unter auch von ihr genannten Gesichtspunkten der untersuchten Personengruppe. Nicht für nicht-medizinisches Personal geeignet.	no practical recomendations	keine Praxisempfehlung	Zielgruppe Fehlende praktische Umsetzung
18.	eher etwas zu kurz gehalten	nur für spezielle Fragenstellungen zu Kreatin, keine allgemeine Information zur Ernährungstherapie bei Sarkopenie	short	zu kurz	Formale Qualität	298
19.	kaum Praxisempfehlungen	interessanter Meinungsaustausch für Fachpersonal, nicht geeignet für Patient*innen	little practical recomendations	wenig Praxisempfehlung; für Fachpersonal	Zielgruppe Fehlende praktische Umsetzung
20.	Video sehr lang, dazwischen irrelavante Infos	interessanter und ausführlicher Umriss Einflussfaktoren auf Muskulatur, Evidenz leider nicht angeführt, keine Studien etc. zum nachlesen	very long video	keine Evidenz	Wissenschaftlichkeit / Evidenz
21.	Kaum Infos zur Ernährung	keine konkreten Informationen zur ernährungsmed. Therapie/Prävention Sarkopenie	little focus on nutritional aspects		Themenverfehlung
22.	sehr praxisorientiert	keine Quellen/Evidenz, EW-Berechnung nicht nachvollziehbar - woher Berechnungsgrundlage? Viele Verlinkungen zu Produkten/Foirmen			Wissenschaftlichkeit / Evidenz
24.		evidenzbasierter Vortrag und Erklärung, Low-Carb Ansatz für generelle Zielgruppe der Patient*innen mit Sarkopenie aber nicht belegt/zielführend - gutes Video für spezielle Zielgruppe.			Wissenschaftlichkeit / Evidenz Persönliche Meinung / Bias
25.	Video sehr lang	insgesamte Videoqualität schlecht, Ernährungsinformation "in die Jahre gekommen", aber Patient*innen angepasste Sprache	very long video	zu lang	Formale Qualität	5064
27.	sehr lang, only plant based protein	für Personengruppe pflanzlicher Ernährung interessant, aufgrund Aufbereitung und Länge aber eher für Fachpersonal und weniger für Patient*innen, viel Eigenwerbung	very long video, only information on plan based-diet		Formale Qualität Persönliche Meinung / Bias	4544
28.		guter Beitrag für Fachpersonal, für Patient*innen kurze Zusammenfassung wahrscheinlich zielführender			Zielgruppe
29.		relativ aktuelle Daten, gute Zusammenfassung; eher für Fachpersonal, aber Quintessenz gut herausgearbeitet + klinische Tipps			Zielgruppe
30.		kurz und knackig, gut zusammengefasst. Fokus auf Aufteilung der Eiweißmengen sehr positiv, Eiweißzufuhr wird insgesamt und mit g/kg KGW/Mahlzeit benannt			Positiv hervorgehobene Aspekte
34.	sehr lang, evtl eher Fachpersonen	viel Fachwissen, evidenzbasierte Information - für Betroffene wahrscheinlich zu lange, aber gute Auseinandersetzung mit Thema	more suitable for professionals		Zielgruppe
35.	empfiehlt Dietitian	sehr lange, für Betroffene zu theoretisch			Zielgruppe
36.		kurz und bündig, wichtig, dass am Ende Anmerkung zur Endokrinolog*in gemacht wird - ansonsten könnte Testosteron-Einnahme als Empfehlung verstanden werden. Genaue Angaben zu EW-Empfehlungen fehlen			Ernährung
37.	unspezifisch	nicht evidenzbasiert, am Thema Sarkopenie vorbei	no background information, one-sided		Themenverfehlung
39.	sehr wenig praxis Empfehlungen	sehr oberflächlich, viele Widerholungen, keine konkreten Aussagen/Empfehlungen - keine Evidenz	fehlende Empfehlungen, keine Evidenz		Positiv hervorgehobene Aspekte
40.	evtl. eher für Fachpersonal	evidenzbasierte Informationen, schlüssig aufbereitet. Eventuell mehr für Fachpersonal als Betroffene geeignet, wobei Studienergebnisse gut erklärt werden.	more suitable for professionals		Zielgruppe
45.	wenig background Info	sehr kurze Info, gut um Interesse zu wecken allerdings wenig Input - eher als Teaser zu sehen	no background information		Wissenschaftlichkeit / Evidenz
46.	sehr kurz	sehr kurze Info, Anmerkungen über Ernährung sind zu fachspezifisch und nicht in die Praxis üerbtragbar - Betroffene können wenig mit AS und Leucin anfangen - wie umsetzen?	short	zu kurz	Formale Qualität	61
47.		Wichtigsten Informationen kurz und knapp zusammengefasst, für Betroffene sicher guter Überblick. Aber nicht nachvollziehbar, worauf Empfehlungen beruhen, anti-inflammatorische Ernährung + Rauchen zusätzlich im Rahmen einer gesunden Ernährugn erwähnt		fehlende nachvollziehbare Quellen	Wissenschaftlichkeit / Evidenz
48.		Kurzer Überblick zur Prävention Sarkopenie, konkrete Empfehlungen zu EW-Aufnahme und Training sehr positiv, leider keine Quellen zu allen Inhalten		fehlende Referenzen	Wissenschaftlichkeit / Evidenz
51.	zu kurz/unspezifisch	Thematisch Schwerpunkt auf Gewichtsreduktion, nicht Sarkopenie. Evaluierung EW-Bedarf über Energie% wenig praxistauglich, v.a. für ältere Betroffene, außer 1 Meta-Analyse keine konkreten Quellen		zu kurz	Fehlende praktische Umsetzung Formale Qualität	256
52.		Überblick über mögliche Einflussfaktoren, Grundlage der Empfehlungen nicht nachvollziehbar, teilweise sehr allgemein gehalten		zu geringe Tiefe, nicht nachvollziehbar	Wissenschaftlichkeit / Evidenz
53.		mehr Fallbesprechung als tatsächliche Information zu EW; wenig Information bezüglich Proteinqualität (biologische Wertigkeit), Empfehlung zu EW aus Lebensmitteln anstatt aus Supplementen grundsätzlich gut			Ernährung Persönliche Meinung / Bias
54.	evtl. eher für Fachpersonal	gute Information über Proteine - Proteinqualität und Menge pro Mahlzeit thematisiert	more suitable for professionals		Zielgruppe
55.		kurze Zusammenfassung der Eckpunkte, Proteinempfehlung nicht nachvollziehbar und ohne Quellenangabe, Aufteilen der Proteine bzw. Menge/Mahlzeit nicht thematisiert; positiv ist Aufruf zum Supplementieren von Vit. D bei niedrigen Werten, Hormonsubstitution ärztlich testen und absprechen!		keine Quellenangabe	Wissenschaftlichkeit / Evidenz
57.	zu einseitig/persönliche Erfahrung	nur Erfahrungsbericht, keine evienzbasierte Grundlage	one-sided		Persönliche Meinung / Bias
58.		viele Studien/Reviews als Basis, allerdings Evidenzgrad unterschiedlich. Hilfreich sind verschiedene Möglichkeiten der Bewegung/Aktivität aufzeigen, Rolle Kreatin nach wie vor umstritten, lt. LL keine Empfehung zur Seupplementation		Studien vorgelegt, Evidenz unterschiedlich	Wissenschaftlichkeit / Evidenz
59.	evtl. eher für Fachpersonal	evidenzbasierte Information, allerdings nicht für Sarkopenie-Betroffene allgemein. Geeignet für med. Personal, die im onkologischen Bereich tätig sind	more suitable for professionals		Zielgruppe
60.	zu wenig umsetzbare Praxisempfehlungen	sehr allgemein, wenig konkrete Ernährungsinfo, Empfehlung zu Körperfettwaagen etc. und Aussageinterpretation falsch	little practical recomendations		Fehlende praktische Umsetzung

## Sheet: Kategorien
Kategorie	Häufigkeit (ungefähr)	Nennungen
Wissenschaftlichkeit / Evidenz	Hoch	14
Zielgruppenbezug	Hoch	10
Ernährung / Protein / NEM	Hoch	8
Persönliche Meinung / Bias	Hoch	8
Formale Qualität	Mittel	7
Positive Aspekte	Gering–Mittel	5
Fehlende Umsetzung	Gering	3
