# Supplementary material for: Sarcopenia and Nutrition on YouTube: A Content Quality and Reliability Assessment
Source: Nutrients. 2026 Feb 13;18(4):619. doi: 10.3390/nu18040619 (PMC12943041; doi:10.3390/nu18040619)
Supplement: Supplementary file 1 [file nutrients-18-00619-s001.zip › Supplementary S2_Videos.xlsx]

## Sheet: Videos
Characteristics of included YouTube videos (n=41)
Uploader type	n (%)
Health company	20 (48.8)
Academic	4 (9.8)
Medical doctor (MD)	4 (9.8)
Chiropractor	3 (7.3)
Personal trainer	2 (4.9)
Podcast/Academic (hybrid)	2 (4.9)
Physiotherapist	2 (4.9)
Podcast/MD/Health company (hybrid)	1 (2.4)
Registered dietitian	1 (2.4)
Scientist (PhD)	1 (2.4)
Exercise specialist	1 (2.4)
Characteristic	Value
Contains self-promotion	8 (19.5%)
Views (range)	3.2k-1M
Duration (range), min	1-140
