# Supplementary material for: Sarcopenia and Nutrition on YouTube: A Content Quality and Reliability Assessment
Source: Nutrients. 2026 Feb 13;18(4):619. doi: 10.3390/nu18040619 (PMC12943041; doi:10.3390/nu18040619)
Supplement: Supplementary file 1 [file nutrients-18-00619-s001.zip › Supplementary S3_Exploratory Associations.xlsx]

## Sheet: Spearman
Spearman correlation between video view counts and quality indicators.
Quality Indicator		Spearman´s ρ
GQS		-0.076
DISCERN		0.078
JAMA		0.253
Opinion		-0.066

## Sheet: Tabelle2
Mann-Whitney U Test comparing video quality by uploaded period (<2020 vs ≥2020)
Scale	U	p (two-tailed)
GQS	191.5	0.946
DISCERN	181	0.839
JAMA	246.5	0.115
Opinion	214	0.505
